# Supplementary material for: Fluorescent Pyranoindole Congeners: Synthesis and Photophysical Properties of Pyrano[3,2-f], [2,3-g], [2,3-f], and [2,3-e]Indoles
Source: Molecules. 2022 Dec 13;27(24):8867. doi: 10.3390/molecules27248867 (PMC9783255; doi:10.3390/molecules27248867)
Supplement: Supplementary file 1 [file molecules-27-08867-s001.zip]

Archive with 1 entries (1 files):
- molecules-2084715-supplementary.pdf
